# Supplementary material for: Na+/K+- and Mg2+-ATPases and Their Interaction with AMPA, NMDA and D2 Dopamine Receptors in an Animal Model of Febrile Seizures
Source: Int J Mol Sci. 2022 Nov 24;23(23):14638. doi: 10.3390/ijms232314638 (PMC9737571; doi:10.3390/ijms232314638)
Supplement: Supplementary file 1 [file ijms-23-14638-s001.zip]

Archive with 18 entries (18 files):
- Figure S1.tif
- Figure S10.tif
- Figure S11.tif
- Figure S12.tif
- Figure S13.tif
- Figure S14.tif
- Figure S15.tif
- Figure S16.tif
- Figure S17.tif
- Figure S18.tif
- Figure S2.tif
- Figure S3.tif
- Figure S4.tif
- Figure S5.tif
- Figure S6.tif
- Figure S7.tif
- Figure S8.tif
- Figure S9.tif
